# Supplementary material for: Oncologic and Reproductive Outcomes After Fertility-Sparing Treatments for Endometrial Hyperplasia with Atypia: A Systematic Review and Meta-Analysis
Source: Cancers (Basel). 2025 Dec 12;17(24):3966. doi: 10.3390/cancers17243966 (PMC12730597; doi:10.3390/cancers17243966)
Supplement: Supplementary file 1 [file cancers-17-03966-s001.zip]

Archive with 1 entries (1 files):
- cancers-4026061-supplementary.pdf
